# Supplementary material for: Cross-generational genomic prediction of Norway spruce (Picea abies) wood properties: an evaluation using independent validation
Source: BMC Genomics. 2025 Jul 21;26:680. doi: 10.1186/s12864-025-11861-x (PMC12278512; doi:10.1186/s12864-025-11861-x)
Supplement: Supplementary file 1 — Supplementary Material 1. [file 12864_2025_11861_MOESM1_ESM.xlsx]

## Sheet: PA_ACC
Table S1. Predictive ability (PA) and Prediction accuracy (ACC) obtained for ABLUP and GBLUP models using three approaches.
PA											ACC
Model											Model
Trait	Trained set	ABLUP				GBLUP					ABLUP					GBLUP
		Validation set				Validation set					Validation set					Validation set
		G0	G1_H	G1_E		G0	G1_H	G1_E			G0	G1_H	G1_E			G0	G1_H	G1_E
DENS	G0	-	-	-		-	0.293	0.260			-	-	-			-	0.472	0.420
	G1_H	0.442	-	0.289		0.283	-	0.263			0.521	-	0.341			0.440	-	0.405
	G1_E	0.411	0.322	-		0.231	0.260	-			0.556	0.436	-			0.252	0.285	-
EWDENS	G0	-	-	-		-	0.279	0.167			-	-	-			-	0.467	0.280
	G1_H	0.416	-	0.355		0.305	-	0.302			0.500	-	0.426			0.491	-	0.485
	G1_E	0.407	0.357	-		0.180	0.248	-			0.568	0.498	-			0.260	0.357	-
TWDENS	G0	-	-	-		-	0.323	0.225			-	-	-			-	0.445	0.311
	G1_H	0.456	-	0.288		0.309	-	0.200			0.611	-	0.386			0.483	-	0.314
	G1_E	0.426	0.324	-		0.248	0.277	-			0.606	0.460	-			0.354	0.396	-
LWDENS	G0	-	-	-		-	0.319	0.188			-	-	-			-	0.422	0.248
	G1_H	0.459	-	0.326		0.359	-	0.163			0.758	-	0.538			0.612	-	0.288
	G1_E	0.438	0.297	-		0.292	0.267	-			0.596	0.404	-			0.497	0.454	-
RWT	G0	-	-	-		-	0.215	0.112			-	-	-			-	NS	NS
	G1_H	-0.068	-	0.259		0.007	-	0.144			-0.09	-	0.349			0.013	-	0.262
	G1_E	-0.065	0.291	-		0.027	0.239	-			-0.122	0.547	-			0.051	0.441	-
MOE	G0	-	-	-		-	0.133	0.079			-	-	-			-	NS	NS
	G1_H	0.116	-	0.223		0.041	-	0.104			0.198	-	0.381			0.074	-	0.186
	G1_E	0.090	0.226	-		0.016	0.200	-			0.158	0.397	-			0.055	0.674	-
MFA	G0	-	-	-		-	-0.12	-0.069			-	-	-			-	-0.93	-0.54
	G1_H	0.010	-	0.104		-0.03	-	0.069			0.024	-	0.256			-0.075	-	0.173
	G1_E	0.000	0.100	-		-0.02	0.11	-			0.00	0.240	-			-0.049	0.274	-
TWTH	G0	-	-	-		-	0.300	0.264			-	-	-			-	0.559	0.492
	G1_H	0.469	-	0.254		0.296	-	0.207			0.558	-	0.302			0.469	-	0.327
	G1_E	0.443	0.255	-		0.226	0.219	-			0.574	0.331	-			0.257	0.250	-
TC	G0	-	-	-		-	0.200	0.208			-	-	-			-	0.629	0.655
	G1_H	0.395	-	0.193		0.223	-	0.135			0.602	-	0.294			0.393	-	0.238
	G1_E	0.373	0.181	-		0.156	0.109	-			0.544	0.264	-			0.191	0.133	-
TWTH	G0	-	-	-		-	0.300	0.264			-	-	-			-	0.559	0.492
	G1_H	0.469	-	0.266		0.296	-	0.207			0.613	-	0.347			0.469	-	0.327
	G1_E	0.435	0.276	-		0.226	0.219	-			0.614	0.389	-			0.257	0.250	-
TC	G0	-	-	-		-	0.200	0.208			-	-	-			-	0.629	0.655
	G1_H	0.395	-	0.187		0.223	-	0.135			0.620	-	0.293			0.393	-	0.238
	G1_E	0.363	0.173	-		0.156	0.109	-			0.546	0.260	-			0.191	0.133	-
DENS: wood density; EW: earlywood; TW: transition wood; LW: latewood;
RWT: ring width; MOE: modulus of elasticity; MFA: microfibril angle; TWTH: tracheid wall thickness; TC: tracheid coarseness
