# Supplementary material for: Cross-generational genomic prediction of Norway spruce (Picea abies) wood properties: an evaluation using independent validation
Source: BMC Genomics. 2025 Jul 21;26:680. doi: 10.1186/s12864-025-11861-x (PMC12278512; doi:10.1186/s12864-025-11861-x)
Supplement: Supplementary file 2 — Supplementary Material 2. [file 12864_2025_11861_MOESM2_ESM.xlsx]

## Sheet: Sheet1
Table S2. Narrow-sense heritability (h2) estimates and their standard errors (SE) based on GBLUP from ring number 1 to 21 for wood density.
Ring_number	Single_Ring_heritability	SE	Cumulative_Area_weighted_heritability	SE
1	0.220	0.27	0.220	0.270
2	0.074	0.119	0.094	0.136
3	0.355	0.244	0.288	0.222
4	0.229	0.218	0.257	0.208
5	0.344	0.209	0.315	0.206
6	0.147	0.135	0.243	0.180
7	0.207	0.192	0.249	0.183
8	0.404	0.27	0.283	0.206
9	0.739	0.319	0.373	0.237
10	0.999	0.47	0.506	0.273
11	0.740	0.41	0.535	0.289
12	0.232	0.226	0.551	0.294
13	0.449	0.299	0.589	0.294
14	0.111	0.125	0.523	0.284
15	0.189	0.2	0.451	0.267
16	0.079	0.124	0.414	0.257
17	0.016	0.06	0.356	0.235
18	0.02	0.08	0.392	0.270
19	0.112	0.21	0.391	0.287
20	0.77	0.55	0.540	0.418
21	0.142	0.357	0.902	0.695
